# Supplementary material for: Poly-3-hydroxybutyrate-co-3-hydroxyvalerate(PHBV)-Polyethylene glycol 20k(PEG20k) as a promising delivery system for PT2399 in the treatment of disc degeneration
Source: J Biol Eng. 2024 Jan 22;18:11. doi: 10.1186/s13036-024-00407-6 (PMC10804636; doi:10.1186/s13036-024-00407-6)
Supplement: Supplementary file 1 — Additional file 1: Supplementary Table 1. Modified Mouse Intervertebral Disc Histology Score. [file 13036_2024_407_MOESM1_ESM.xls]

## Sheet: Sheet1
Supplementary Table 1. Modified Mouse Intervertebral Disc Histology Score.
Loss of NP to AF boundary					Grade
	Well-defined				0
	Margin Lost Minor				1
	Critical loss of margin				2
	Complete loss of margin				3
AF morphology					Grade
	Neat structure, regular arrangement				0
	Fiber arrangement moderately flexed and ruptured				1
	Fiber arrangement was severely tortuous and ruptured				2
	Complete disruption of fiber alignment				3
Gap formation					Grade
	No gaps				0
	Gaps confined within NP				1
	The cleft extends to the junction of NP and AF				2
	Slit across disc extending into AF				3
Cell cluster formation					Grade
	No cell cluster formation				0
	≤ 25% cell cluster formation				1
	25% to 75% cell clusters				2
	≥75% cell cluster formation				3
